# Supplementary material for: Aggregate-selective removal of pathological tau via clustering-activated degraders
Source: Science. Author manuscript; Available in PMC 2024 Nov 19. (PMC7616837; doi:10.1126/science.adp5186)
Supplement: Supplementary videos [file EMS200065-supplement-Supplementary_videos.zip]

Archive with 2 entries (2 files):
- science.adp5186_movie_s1.mp4
- science.adp5186_movie_s2.mp4
